# Supplementary material for: Improvement of antibody functionality by structure-guided paratope engraftment
Source: Nat Commun. 2019 Feb 13;10:721. doi: 10.1038/s41467-019-08658-4 (PMC6374468; doi:10.1038/s41467-019-08658-4)
Supplement: Supplementary file 4 — Supplementary Data 1 [file 41467_2019_8658_MOESM4_ESM.xlsx]

## Sheet: Suppl. Table 1
Supplementary Dataset 1. Sensitivity (IC50) of a large global HIV-1 Env panel to VRC03-FR3-loop chimeric bNAbs.
								<0.001	.001-.01	.01-.100	.100-1.00	1.00-10.0		>10.0
		FR3-chimeric antibodies						Wild-type antibodies
Virus ID	Clade	VRC01_FR3-03	VRC07_FR3-03	VRC07- 523-LS_ FR3-03	N6_ FR3-03	3BNC117_FR3-03		VRC01	VRC07	VRC07-523-LS	N6	3BNC117		VRC03
0260.v5.c36	A	0.161	0.16	0.072	0.036	0.129		0.413	0.29875	0.214	0.171	0.164		0.872
0330.v4.c3	A	0.045	0.03	0.067	0.021	0.048		0.066	0.04825	0.09	0.057	0.042		>50
0439.v5.c1	A	0.091	0.078	0.082	0.045	0.169		0.115	0.131	0.181	0.108	0.175		0.224
3365.v2.c20	A	0.02	0.011	0.014	0.011	0.018		0.05	0.03025	0.044	0.032	0.026		2.26
3415.v1.c1	A	0.016	0.012	0.01	0.005	0.05		0.074	0.0575	0.059	0.053	0.065		0.033
3718.v3.c11	A	0.471	0.127	0.021	0.016	>50		0.398	0.093	0.05	0.033	>50		>50
398-F1_F6_20	A	0.098	0.087	0.034	0.024	0.135		0.262	0.13575	0.072	0.029	0.09		0.171
BB201.B42	A	0.082	0.05	0.023	0.035	0.28		0.272	0.24	0.152	0.187	4.63		24.6
BB539.2B13	A	0.11	0.036	0.015	0.032	1.62		0.105	0.034	0.025	0.025	0.111		10.4
BG505.W6M.C2	A	0.022	0.017	0.009	0.016	0.026		0.082	0.04325	0.041	0.042	0.026		7.12
BI369.9A	A	0.066	0.041	0.025	0.017	0.062		0.217	0.10225	0.066	0.176	0.12		>50
BS208.B1	A	0.017	0.014	0.009	0.007	0.014		0.027	0.01375	0.021	0.019	0.009		0.263
KER2008.12	A	0.229	0.129	0.065	0.066	0.189		0.691	0.4555	0.486	0.468	0.268		0.435
KER2018.11	A	0.349	0.214	0.131	0.13	0.449		0.53	0.44775	0.289	0.279	0.28		0.415
KNH1209.18	A	0.063	0.051	0.036	0.04	0.056		0.133	0.0805	0.117	0.092	0.03		20.7
MB201.A1	A	0.069	0.059	0.027	0.025	0.241		0.246	0.1925	0.125	0.151	0.692		>50
MB539.2B7	A	0.123	0.098	0.066	0.056	0.158		0.51	0.27875	0.306	0.231	0.101		>50
MI369.A5	A	0.185	0.15	0.065	0.06	0.118		0.492	0.185	0.316	0.149	0.148		>50
MS208.A1	A	0.151	0.091	0.043	0.048	0.098		0.325	0.15	0.085	0.162	0.086		>50
Q23.17	A	0.03	0.025	0.015	0.016	0.021		0.087	0.054	0.067	0.055	0.016		0.041
Q259.17	A	0.043	0.019	0.012	0.506	0.051		0.091	0.03325	0.029	0.289	0.034		0.021
Q769.d22	A	0.027	0.032	0.017	0.017	0.036		0.038	0.0265	0.026	0.021	0.018		0.02
Q769.h5	A	0.032	0.02	0.014	0.015	0.036		0.065	0.05225	0.052	0.038	0.018		0.025
Q842.d12	A	0.013	0.007	0.005	0.005	0.011		0.029	0.0205	0.019	0.014	0.01		>50
QH209.14M.A2	A	0.015	0.016	0.01	0.008	0.034		0.048	0.041	0.028	0.019	0.035		>50
RW020.2	A	0.099	0.062	0.029	0.023	0.085		0.234	0.2215	0.11	0.069	0.046		>50
UG037.8	A	0.056	0.028	0.018	0.014	0.026		0.123	0.04275	0.054	0.084	0.027		>50
246-F3.C10.2	AC	0.184	0.153	0.079	0.031	0.144		0.289	0.29125	0.132	0.055	0.113		>50
3301.V1.C24	AC	0.056	0.027	0.018	0.014	0.05		0.114	0.02575	0.033	0.021	0.038		0.098
3589.V1.C4	AC	0.162	0.08	0.08	0.047	0.246		0.055	0.0655	0.057	0.045	0.045		>50
6540.v4.c1	AC	>50	>50	>50	0.447	>50		>50	>50	>50	0.07	>50		>50
6545.V4.C1	AC	>50	>50	>50	>50	>50		>50	>50	>50	>50	>50		>50
0815.V3.C3	ACD	0.015	0.013	0.012	0.008	0.019		0.025	0.01625	0.022	0.031	0.018		0.043
6095.V1.C10	ACD	0.449	0.305	0.159	0.246	0.277		0.601	0.477	0.283	0.355	0.427		>50
3468.V1.C12	AD	0.024	0.021	0.013	0.007	0.377		0.061	0.04125	0.04	0.029	0.075		>50
Q168.a2	AD	0.043	0.03	0.019	0.016	0.058		0.093	0.09475	0.072	0.072	0.051		3.05
Q461.e2	AD	0.322	0.187	0.084	0.09	0.259		0.611	0.25225	0.327	0.428	0.16		>50
620345.c1	AE	>50	>50	>50	>50	>50		>50	>50	>50	3.88	>50		>50
BJOX009000.02.4	AE	0.756	0.367	0.244	0.15	0.747		1.83	0.7525	0.459	0.388	0.423		>50
BJOX010000.06.2	AE	4.69	1.89	0.544	0.678	2.59		7.54	2.6925	1.07	0.689	1.76		16.8
BJOX025000.01.1	AE	1.03	0.326	0.09	0.046	0.162		5.95	1.02525	0.09	0.072	0.083		>50
BJOX028000.10.3	AE	0.052	0.021	0.014	0.006	0.035		0.167	0.02475	0.012	0.007	0.017		>50
C1080.c3	AE	1.82	0.49	0.124	0.226	0.778		2.51	0.79575	0.201	0.257	0.203		>50
C2101.c1	AE	0.203	0.203	0.067	0.063	0.14		0.224	0.2475	0.103	0.085	0.053		>50
C3347.c11	AE	0.139	0.094	0.039	0.066	0.101		0.121	0.04975	0.036	0.02	0.035		0.677
C4118.09	AE	0.387	0.145	0.065	0.093	0.429		0.243	0.0745	0.05	0.073	0.069		>50
CM244.ec1	AE	0.313	0.079	0.032	0.073	1.15		0.139	0.01925	0.022	0.025	0.091		>50
CNE3	AE	8.95	4.85	0.14	0.19	0.435		1.83	1.885	0.237	0.059	0.134		>50
CNE5	AE	0.546	0.257	0.081	0.205	1.37		0.414	0.169	0.108	0.1	0.165		6.58
CNE55	AE	0.312	0.091	0.074	0.102	0.252		0.433	0.14625	0.104	0.126	0.079		0.746
CNE56	AE	0.244	0.165	0.061	0.056	0.089		0.567	0.28925	0.135	0.133	0.075		>50
CNE59	AE	0.633	0.379	0.077	0.166	0.352		1.16	0.26475	0.119	0.22	0.11		>50
CNE8	AE	0.185	0.08	0.026	0.044	0.165		0.583	0.18275	0.065	0.071	0.076		47.6
M02138	AE	1.34	0.864	0.643	0.356	0.908		1.07	0.46125	0.273	0.483	0.309		>50
R1166.c1	AE	0.315	0.161	0.071	0.068	0.109		1.02	1.43	0.327	0.247	0.129		>50
R2184.c4	AE	0.062	0.027	0.016	0.018	0.04		0.104	0.0565	0.051	0.056	0.042		0.054
R3265.c6	AE	0.408	0.261	0.105	0.117	2.03		0.474	0.22775	0.139	0.096	0.336		>50
TH023.6	AE	1.52	0.096	0.036	0.037	0.24		2.29	0.05325	0.014	0.027	0.033		>50
TH966.8	AE	0.775	0.347	0.29	0.16	0.605		0.528	0.10425	0.096	0.1	0.123		>50
TH976.17	AE	0.182	0.12	0.047	0.04	0.082		0.379	0.152	0.071	0.105	0.061		>50
235-47	AG	0.021	0.013	0.007	0.009	0.029		0.057	0.01975	0.028	0.02	0.039		0.54
242-14	AG	>50	0.796	0.059	5.78	>50		>50	18.3175	0.25	0.785	>50		>50
263-8	AG	0.092	0.043	0.035	0.025	0.03		0.232	0.08875	0.06	0.045	0.031		0.019
269-12	AG	1.25	0.127	0.071	0.071	0.183		0.247	0.14525	0.09	0.072	0.118		>50
271-11	AG	0.108	0.028	0.018	0.011	0.034		0.058	0.0285	0.026	0.037	0.017		>50
928-28	AG	0.23	0.148	0.093	0.065	0.233		0.548	0.191	0.131	0.136	0.171		>50
DJ263.8	AG	0.212	0.081	0.026	0.778	0.116		0.147	0.0285	0.015	0.071	0.031		>50
T250-4	AG	>50	>50	2	0.017	>50		>50	>50	>50	0.029	>50		>50
T251-18	AG	1.68	0.488	0.196	0.135	0.371		3.19	1.174	0.601	0.64	0.227		>50
T253-11	AG	1.3	0.205	0.089	0.15	5.59		0.321	0.1755	0.08	0.171	0.103		>50
T255-34	AG	0.728	0.323	0.084	0.082	0.127		0.525	0.18825	0.105	0.097	0.052		>50
T257-31	AG	1.68	0.595	0.249	0.113	0.431		1.69	0.81025	0.374	0.366	0.087		>50
T266-60	AG	3.38	1.87	0.785	0.38	>50		2.71	1.24825	0.434	0.277	0.196		>50
T278-50	AG	>50	>50	>50	>50	>50		>50	>50	>50	>50	>50		>50
T280-5	AG	0.029	0.017	0.007	0.016	0.039		0.033	0.01075	0.014	0.024	0.02		0.027
T33-7	AG	0.024	0.013	0.007	0.007	0.013		0.025	0.00775	0.01	0.015	0.009		>50
3988.25	B	0.777	0.25	0.077	0.225	13.8		0.554	0.145	0.103	0.162	>50		3.87
5768.04	B	0.459	0.214	0.105	0.12	0.538		0.349	0.14925	0.104	0.121	0.206		0.575
6101.10	B	0.029	0.015	0.015	0.013	0.062		0.048	0.0215	0.027	0.016	0.025		0.047
6535.3	B	1.88	0.533	0.289	0.354	2.02		2.31	0.2975	0.158	0.225	0.72		1.32
7165.18	B	16.5	3.67	1.06	2.01	13.2		30.1	7.59	2.23	1.71	4.38		>50
45_01dG5	B	0.01	0.005	0.006	0.007	0.011		0.053	0.00215	0.02	0.006	0.005		0.001
89.6.DG	B	0.341	0.123	0.043	0.042	0.063		1.21	0.42175	0.289	0.183	0.115		0.165
AC10.29	B	1.64	0.557	0.358	0.403	4.13		1.25	0.85425	0.345	0.45	4.92		>50
ADA.DG	B	0.241	0.085	0.058	0.057	0.137		0.556	0.1545	0.186	0.275	0.093		0.126
Bal.01	B	0.061	0.029	0.016	0.018	0.038		0.124	0.0345	0.025	0.036	0.017		>50
BaL.26	B	0.02	0.012	0.008	0.008	0.017		0.052	0.012	0.014	0.023	0.01		28.1
BG1168.01	B	0.643	0.439	0.091	0.12	0.417		0.652	0.42225	0.162	0.106	0.138		>50
BL01.DG	B	>50	>50	>50	>50	>50		>50	>50	>50	>50	>50		>50
BR07.DG	B	1.75	0.786	0.237	0.357	0.835		2.4	0.58325	0.321	0.472	0.229		3.23
BX08.16	B	0.173	0.108	0.049	0.049	0.178		0.352	0.13675	0.085	0.1	0.081		0.095
CAAN.A2	B	2.51	1.47	0.426	0.657	4.32		1.42	0.31975	0.193	0.289	0.579		8.99
CNE10	B	0.256	0.12	0.064	0.053	0.126		0.571	0.20325	0.174	0.155	0.096		0.289
CNE12	B	0.395	0.146	0.099	0.111	0.125		0.685	0.22625	0.312	0.19	0.06		0.159
CNE14	B	0.103	0.041	0.022	0.013	0.032		0.289	0.089	0.078	0.064	0.027		0.322
CNE4	B	0.468	0.349	0.188	0.175	0.377		0.926	0.302	0.178	0.24	0.15		0.429
CNE57	B	0.256	0.11	0.062	0.057	0.088		0.606	0.2645	0.095	0.165	0.11		0.078
HO86.8	B	>50	>50	>50	8.21	>50		>50	>50	>50	1.86	>50		>50
HT593.1	B	0.35	0.105	0.062	0.118	0.251		0.742	0.14725	0.076	0.194	0.204		0.185
HXB2.DG	B	0.171	0.074	0.022	0.048	0.078		0.054	0.01975	0.013	0.011	0.042		0.044
JRCSF.JB	B	0.133	0.06	0.032	0.053	0.059		0.34	0.1275	0.096	0.162	0.032		0.148
JRFL.JB	B	0.012	0.007	0.004	0.007	0.01		0.052	0.0055	0.013	0.009	0.005		0.007
MN.3	B	0.016	0.007	0.002	0.003	0.102		0.038	0.0045	0.004	0.009	>50		0.026
PVO.04	B	0.248	0.062	0.063	0.069	0.09		0.54	0.16875	0.127	0.244	0.065		0.713
QH0515.01	B	0.108	0.128	0.067	0.031	0.082		1.22	1.5225	0.758	0.326	0.293		0.12
QH0692.42	B	0.355	0.285	0.137	0.217	0.441		2.24	0.885	1.13	0.579	0.264		0.471
REJO.67	B	0.065	0.029	0.021	0.044	0.092		0.071	0.02325	0.031	0.041	0.064		0.036
RHPA.7	B	0.026	0.019	0.02	0.015	0.033		0.053	0.025	0.03	0.026	0.022		3.2
SC422.8	B	0.064	0.033	0.019	0.019	0.054		0.114	0.08275	0.099	0.118	0.055		0.036
SF162.LS	B	0.138	0.043	0.023	0.027	0.043		0.289	0.07525	0.07	0.072	0.045		0.023
SS1196.01	B	0.053	0.024	0.015	0.025	0.044		0.318	0.107	0.082	0.132	0.061		0.022
THRO.18	B	18.4	8.81	3.36	4.29	12.2		5.79	2.295	0.984	1.93	2.63		>50
TRJO.58	B	0.091	0.079	0.041	0.082	0.16		0.189	0.06175	0.068	0.147	0.131		0.04
TRO.11	B	0.101	0.073	0.022	0.044	0.083		0.774	0.20625	0.132	0.152	0.059		0.066
WITO.33	B	0.047	0.036	0.024	0.024	0.064		0.201	0.091	0.076	0.076	0.028		>50
X2278.C2.B6	B	0.02	0.013	0.008	0.012	0.018		0.111	0.028	0.034	0.033	0.026		0.005
YU2.DG	B	0.038	0.015	0.012	0.013	0.023		0.077	0.0415	0.025	0.028	0.015		0.049
BJOX002000.03.2	BC	>50	>50	0.073	0.06	>50		>50	>50	0.528	0.07	>50		>50
CH038.12	BC	0.272	0.09	0.044	0.075	>50		0.35	0.123	0.058	0.115	>50		>50
CH070.1	BC	47.9	0.476	0.126	0.129	10.5		7.52	0.3385	0.135	0.143	10.8		>50
CH117.4	BC	0.134	0.063	0.021	0.053	3.41		0.145	0.03325	0.027	0.043	3.46		0.117
CH119.10	BC	0.878	0.295	0.092	0.092	1.39		0.666	0.18525	0.075	0.066	4.4		>50
CH181.12	BC	0.124	0.073	0.047	0.022	0.083		0.361	0.147	0.1	0.096	0.113		8.09
CNE15	BC	0.22	0.091	0.055	0.062	>50		0.151	0.034	0.035	0.06	>50		0.422
CNE19	BC	0.217	0.109	0.067	0.029	0.072		0.189	0.06925	0.066	0.038	0.03		4.25
CNE20	BC	7.77	0.078	0.039	0.015	>50		4.53	0.04325	0.034	0.028	>50		>50
CNE21	BC	0.527	0.104	0.086	0.051	4.8		0.23	0.1	0.055	0.066	9.87		>50
CNE40	BC	0.631	0.205	0.081	0.067	0.149		0.773	0.08775	0.066	0.019	0.19		0.206
CNE7	BC	0.793	0.183	0.069	0.77	>50		0.562	0.08	0.065	0.069	>50		0.453
286.36	C	0.179	0.111	0.069	0.071	0.175		0.418	0.2015	0.114	0.121	0.031		12.6
288.38	C	0.34	0.129	0.114	0.078	0.076		1.11	0.4575	0.333	0.366	0.219		0.291
0013095-2.11	C	0.151	0.027	0.04	0.055	0.579		0.063	0.02225	0.039	0.054	0.371		0.359
001428-2.42	C	0.01	0.004	0.005	0.007	0.012		0.014	0.0035	0.008	0.012	0.01		0.006
0077_V1.C16	C	1.22	0.345	0.098	0.133	>50		0.836	0.38875	0.124	0.068	>50		>50
00836-2.5	C	0.058	0.012	0.011	0.011	0.735		0.161	0.0085	0.013	0.012	>50		0.012
0921.V2.C14	C	0.267	0.107	0.071	0.071	0.158		0.25	0.09075	0.085	0.119	0.193		0.633
16055-2.3	C	0.051	0.025	0.022	0.021	0.199		0.052	0.04675	0.042	0.036	6.25		0.076
16845-2.22	C	1.71	0.52	0.294	0.273	9.91		3.22	1.39825	1.08	0.608	>50		>50
16936-2.21	C	0.047	0.013	0.01	0.01	0.054		0.184	0.0565	0.041	0.078	0.132		0.041
25710-2.43	C	0.274	0.143	0.125	0.066	0.138		0.402	0.25925	0.196	0.083	0.18		0.073
25711-2.4	C	0.635	0.279	0.103	0.107	>50		0.437	0.34925	0.15	0.087	>50		0.958
25925-2.22	C	0.304	0.107	0.063	0.056	0.109		0.484	0.17625	0.121	0.129	0.142		0.136
26191-2.48	C	0.176	0.088	0.058	0.044	0.101		0.175	0.16175	0.076	0.093	0.07		>50
3168.V4.C10	C	0.063	0.043	0.042	0.045	0.09		0.187	0.094	0.083	0.153	0.085		0.072
3637.V5.C3	C	12.7	1.55	0.672	0.376	>50		3.01	0.67775	0.431	0.331	>50		>50
3873.V1.C24	C	1.24	0.407	0.268	0.148	>50		0.891	0.444	0.335	0.117	6.95		0.595
426c	C	0.511	0.397	0.137	0.091	0.31		1.38	0.59875	0.441	0.256	0.246		0.645
6322.V4.C1	C	>50	1.58	0.053	0.83	>50		>50	1.27575	0.062	0.069	>50		>50
6471.V1.C16	C	>50	>50	>50	>50	>50		>50	>50	>50	>50	>50		>50
6631.V3.C10	C	>50	2.08	0.132	0.172	>50		>50	2.2725	0.342	0.115	>50		>50
6644.V2.C33	C	0.297	0.159	0.086	0.054	0.137		0.234	0.1515	0.063	0.102	0.081		0.182
6785.V5.C14	C	0.198	0.177	0.064	0.05	0.15		0.263	0.244	0.201	0.293	0.146		0.122
6838.V1.C35	C	0.211	0.088	0.065	0.04	0.375		0.337	0.116	0.08	0.065	0.219		1.55
96ZM651.02	C	0.778	0.467	0.201	0.158	0.476		0.735	0.26	0.124	0.109	0.322		>50
BR025.9	C	0.558	0.058	0.048	0.063	>50		0.597	0.03025	0.035	0.047	>50		>50
CAP210.E8	C	>50	34.8	2.72	>50	>50		>50	>50	1.08	>50	7.75		>50
CAP244.D3	C	0.241	0.173	0.043	0.057	0.231		1.39	0.694	0.203	0.168	0.224		>50
CAP256.206.C9	C	1.55	0.618	0.314	0.132	0.539		0.844	0.61825	0.308	0.194	0.359		16
CAP45.G3	C	>50	14	0.5	3.55	>50		10.1	0.572	0.101	0.067	1.81		>50
Ce1176.A3	C	3.4	1.06	0.334	0.497	1.1		3.69	0.93725	0.416	0.334	0.453		>50
CE703010217.B6	C	0.186	0.089	0.053	0.032	0.09		0.417	0.12075	0.107	0.034	0.05		>50
CNE30	C	0.448	0.268	0.205	0.178	0.446		0.771	0.396	0.293	0.253	0.356		>50
CNE31	C	0.96	0.237	0.18	0.369	2.3		1.15	0.1405	0.201	0.394	7.2		0.629
CNE53	C	0.183	0.076	0.042	0.067	0.15		0.134	0.038	0.024	0.068	0.109		7.72
CNE58	C	0.075	0.064	0.017	0.018	0.146		0.326	0.109	0.062	0.029	0.658		5.04
DU123.06	C	>50	2.04	0.261	0.785	2.28		2.94	0.86425	0.148	0.081	0.49		>50
DU151.02	C	0.622	0.318	0.025	0.022	1.82		5.94	4.2925	0.111	0.068	>50		>50
DU156.12	C	0.079	0.04	0.014	0.013	0.085		0.11	0.061	0.023	0.016	0.062		>50
DU172.17	C	>50	0.667	0.165	0.082	1.83		>50	0.39825	0.242	0.04	0.6		>50
DU422.01	C	>50	>50	0.219	0.819	>50		>50	>50	7.08	0.046	>50		>50
MW965.26	C	0.076	0.071	0.023	0.013	0.052		0.058	0.02575	0.015	0.013	0.026		4.3
SO18.18	C	0.032	0.02	0.019	0.011	0.035		0.025	0.0255	0.018	0.014	0.041		0.154
TV1.29	C	>50	>50	0.73	>50	>50		>50	>50	2.11	>50	>50		>50
TZA125.17	C	>50	25.3	1.33	0.845	>50		>50	23.2	3.16	1.56	>50		>50
TZBD.02	C	0.051	0.013	0.01	0.013	17.1		0.091	0.01625	0.015	0.061	6.45		2.28
ZA012.29	C	0.136	0.065	0.023	0.017	0.098		0.27	0.151	0.076	0.041	0.119		17.7
ZM106.9	C	0.129	0.063	0.026	0.019	0.084		0.25	0.11925	0.062	0.044	0.162		0.139
ZM109.4	C	0.071	0.028	0.013	0.017	0.09		0.21	0.08725	0.058	0.09	0.186		>50
ZM135.10a	C	4.48	0.406	0.25	0.618	12.3		1.84	0.14775	0.11	0.225	0.122		>50
ZM176.66	C	0.017	0.009	0.002	0.003	1.35		0.048	0.0115	0.009	0.015	>50		0.029
ZM197.7	C	1.37	0.655	0.296	0.284	0.95		0.69	0.394	0.293	0.178	0.361		1.75
ZM214.15	C	0.612	0.439	0.191	0.167	0.465		1.55	0.56125	0.371	0.178	0.338		>50
ZM215.8	C	0.699	0.171	0.098	0.151	0.153		0.387	0.1255	0.089	0.091	0.045		>50
ZM233.6	C	2.11	0.396	0.12	0.142	0.419		3.97	0.30325	0.174	0.125	0.396		>50
ZM249.1	C	0.077	0.06	0.038	0.021	0.109		0.107	0.061	0.061	0.031	0.107		>50
ZM53.12	C	2.78	1.35	0.951	0.687	1.75		0.919	0.3895	0.407	0.256	0.297		9.93
ZM55.28a	C	0.218	0.067	0.03	0.027	0.11		0.277	0.085	0.062	0.035	0.088		>50
3326.V4.C3	CD	0.032	0.022	0.003	0.004	>50		0.07	0.0535	0.007	0.005	>50		>50
3337.V2.C6	CD	0.026	0.025	0.014	0.006	0.018		0.086	0.05975	0.045	0.021	0.018		>50
3817.v2.c59	CD	>50	1.08	0.114	0.447	2.32		>50	1.6955	0.195	0.293	0.139		>50
191821.E6.1	D	1.17	0.329	0.311	0.333	0.858		0.6	0.331	0.123	0.211	0.168		10.3
231965.c1	D	2.11	0.374	0.211	0.304	0.754		0.475	0.064	0.059	0.08	0.065		39.5
247-23	D	5.38	21.7	0.39	2.82	0.302		2.12	>50	4.45	0.181	0.043		>50
3016.v5.c45	D	0.072	0.068	0.041	0.021	0.526		0.108	0.11925	0.065	0.035	0.7		>50
57128.vrc15	D	>50	6.18	1.42	2.16	>50		>50	3.2625	0.963	0.72	0.58		>50
6405.v4.c34	D	2.96	0.635	0.261	0.235	1.32		1.95	0.71575	0.227	0.136	0.138		>50
A03349M1.vrc4a	D	1.69	1.11	0.474	0.332	0.601		3.5	2.115	1.21	1.15	0.622		>50
A07412M1.vrc12	D	0.175	0.106	0.203	0.054	0.123		0.109	0.05975	0.126	0.08	0.051		>50
NKU3006.ec1	D	0.093	0.075	0.057	0.051	0.083		0.729	0.51275	0.38	0.388	0.102		0.093
UG021.16	D	1.43	0.418	0.113	0.183	0.531		0.479	0.057	0.069	0.071	0.25		>50
UG024.2	D	1.86	0.739	0.188	0.146	0.199		0.386	0.0795	0.083	0.041	0.079		>50
P0402.c2.11	G	0.237	0.094	0.045	0.042	0.144		0.279	0.1025	0.036	0.058	0.059		>50
P1981.C5.3	G	0.708	0.32	0.102	0.259	1.67		0.339	0.16275	0.085	0.232	0.445		0.508
X1193.c1	G	0.161	0.06	0.032	0.033	0.091		0.175	0.08525	0.069	0.11	0.085		0.02
X1254.c3	G	0.083	0.068	0.028	0.026	0.119		0.082	0.0525	0.039	0.033	0.067		11.8
X1632.S2.B10	G	0.058	0.018	0.009	0.025	0.309		0.154	0.02925	0.024	0.084	0.911		0.036
X2088.c9	G	>50	>50	0.097	0.024	>50		>50	>50	>50	0.063	>50		>50
X2131.C1.B5	G	0.633	0.162	0.085	0.088	0.691		0.594	0.248	0.09	0.14	0.32		1.27
SIVmac251.30.SG3	NA	>50	>50	>50	>50	>50		>50	>50	>50	>50	>50		>50
SVA.MLV	NA	>50	>50	>50	>50	>50		>50	>50	>50	>50	>50		>50
SUMMARY		VRC01_FR3-03	VRC07_FR3-03	VRC07- 523-LS_ FR3-03	N6_ FR3-03	3BNC117_FR3-03		VRC01	VRC07	VRC07-523-LS	N6	3BNC117		VRC03
	# Viruses	208	208	208	208	208		208	208	208	208	208		208
	Total Envs Neutralized
	IC50 <50ug/ml	186	196	201	201	177		188	194	199	202	176		104
	IC50 <10ug/ml	182	192	201	201	171		186	192	199	202	175		92
	IC50 <1.0ug/ml	150	177	195	194	148		149	176	189	196	161		73
	IC50 <0.1ug/ml	62	96	142	133	65		38	80	107	109	83		35
	IC50 <0.01ug/ml	0	6	15	17	0		0	6	4	5	4		4
	% Envs Neutralized
	IC50 <50ug/ml	89.4231	94.2308	96.6346	96.6346	85.0962		90.3846	93.2692	95.6731	97.1154	84.6154		50
	IC50 <10ug/ml	87.5	92.3077	96.6346	96.6346	82.2115		89.4231	92.3077	95.6731	97.1154	84.1346		44.2308
	IC50 <1.0ug/ml	72.1154	85.0962	93.75	93.2692	71.1538		71.6346	84.6154	90.8654	94.2308	77.4038		35.0962
	IC50 <0.1ug/ml	29.8077	46.1538	68.2692	63.9423	31.25		18.2692	38.4615	51.4423	52.4038	39.9038		16.8269
	IC50 <0.01ug/ml	0	2.88462	7.21154	8.17308	0		0	2.88462	1.92308	2.40385	1.92308		1.92308
	Median IC50	0.246	0.1105	0.0645	0.057	0.215		0.4075	0.1497	0.0955	0.0915	0.138		0.290*
	Geometric Mean	0.4039	0.1742	0.07297	0.07874	0.4598		0.5514	0.2087	0.128	0.1086	0.3147		0.359*
		*Median and Geometric Mean titers for VRC03 were calculated only for samples with IC50 <50ug/ml
