# Supplementary material for: Improvement of antibody functionality by structure-guided paratope engraftment
Source: Nat Commun. 2019 Feb 13;10:721. doi: 10.1038/s41467-019-08658-4 (PMC6374468; doi:10.1038/s41467-019-08658-4)
Supplement: Supplementary file 5 — Supplementary Data 2 [file 41467_2019_8658_MOESM5_ESM.xlsx]

## Sheet: Suppl. Dataset 2
Supplementary Dataset 2. Sensitivity (IC80) of a large global HIV-1 Env panel to VRC03-FR3-loop chimeric bNAbs.
								<0.001	.001-.01	.01-.100	.100-1.00	1.00-10.0		>10.0
		FR3-chimeric antibodies						Wild-type antibodies
Virus ID	Clade	VRC01_FR3-03	VRC07_FR3-03	VRC07- 523-LS_ FR3-03	N6_ FR3-03	3BNC117_FR3-03		VRC01	VRC07	VRC07-523-LS	N6	3BNC117		VRC03
0260.v5.c36	A	0.472	0.383	0.161	0.122	0.466		1.2	0.81575	0.537	0.523	0.468		3.58
0330.v4.c3	A	0.106	0.098	0.174	0.064	0.159		0.229	0.166	0.243	0.135	0.112		>50
0439.v5.c1	A	0.22	0.213	0.192	0.119	0.632		0.426	0.4085	0.453	0.265	0.467		0.916
3365.v2.c20	A	0.052	0.034	0.031	0.025	0.047		0.141	0.08675	0.096	0.09	0.068		21.5
3415.v1.c1	A	0.038	0.028	0.02	0.019	0.119		0.235	0.18775	0.132	0.127	0.174		0.106
3718.v3.c11	A	46.8	4.58	0.053	0.041	>50		32.1	1.1145	0.182	0.079	>50		>50
398-F1_F6_20	A	0.331	0.273	0.111	0.07	0.313		0.714	0.53025	0.238	0.167	0.264		1.12
BB201.B42	A	0.197	0.132	0.066	0.084	1.38		0.812	0.6735	0.445	0.405	41.7		>50
BB539.2B13	A	0.544	0.105	0.049	0.133	19.4		0.569	0.101	0.073	0.083	0.577		>50
BG505.W6M.C2	A	0.067	0.05	0.022	0.03	0.069		0.243	0.16825	0.093	0.107	0.074		>50
BI369.9A	A	0.164	0.097	0.069	0.048	0.109		0.635	0.3475	0.231	0.665	0.39		>50
BS208.B1	A	0.044	0.026	0.02	0.019	0.04		0.093	0.0485	0.051	0.056	0.029		2.34
KER2008.12	A	0.555	0.333	0.16	0.138	0.538		2.13	1.335	1.15	1.35	0.692		1.66
KER2018.11	A	0.85	0.613	0.315	0.381	1.37		1.38	1.4275	0.785	0.925	0.871		1.39
KNH1209.18	A	0.131	0.114	0.085	0.085	0.126		0.351	0.24175	0.275	0.24	0.089		>50
MB201.A1	A	0.16	0.117	0.061	0.068	0.883		0.64	0.52225	0.334	0.423	3.88		>50
MB539.2B7	A	0.296	0.225	0.122	0.116	0.449		1.49	0.686	0.478	0.404	0.265		>50
MI369.A5	A	0.498	0.32	0.169	0.152	0.315		1.42	0.5905	0.737	0.561	0.401		>50
MS208.A1	A	0.389	0.215	0.1	0.124	0.26		0.997	0.52475	0.255	0.355	0.231		>50
Q23.17	A	0.07	0.059	0.043	0.042	0.049		0.224	0.159	0.156	0.148	0.042		0.199
Q259.17	A	0.112	0.047	0.026	3.16	0.145		0.362	0.109	0.081	2.41	0.089		0.073
Q769.d22	A	0.077	0.067	0.041	0.041	0.091		0.139	0.07825	0.074	0.072	0.058		0.092
Q769.h5	A	0.09	0.046	0.036	0.038	0.075		0.165	0.2135	0.096	0.116	0.048		0.092
Q842.d12	A	0.031	0.019	0.012	0.017	0.033		0.093	0.0655	0.047	0.038	0.021		>50
QH209.14M.A2	A	0.043	0.041	0.025	0.018	0.084		0.119	0.13575	0.071	0.043	0.094		>50
RW020.2	A	0.258	0.154	0.083	0.06	0.205		0.725	0.651	0.275	0.216	0.106		>50
UG037.8	A	0.112	0.07	0.042	0.037	0.071		0.301	0.1315	0.129	0.213	0.08		>50
246-F3.C10.2	AC	0.545	0.451	0.198	0.091	0.386		0.868	0.86175	0.39	0.161	0.312		>50
3301.V1.C24	AC	0.148	0.072	0.038	0.041	0.137		0.32	0.088	0.075	0.047	0.104		0.304
3589.V1.C4	AC	0.511	0.232	0.177	0.146	0.877		0.25	0.1945	0.136	0.087	0.133		>50
6540.v4.c1	AC	>50	>50	>50	>50	>50		>50	>50	>50	4.37	>50		>50
6545.V4.C1	AC	>50	>50	>50	>50	>50		>50	>50	>50	>50	>50		>50
0815.V3.C3	ACD	0.037	0.037	0.027	0.025	0.06		0.094	0.05625	0.054	0.083	0.053		0.075
6095.V1.C10	ACD	1.24	0.703	0.486	0.604	0.971		2.42	1.66	0.866	0.861	1.22		>50
3468.V1.C12	AD	0.064	0.054	0.028	0.019	13.2		0.157	0.118	0.107	0.076	0.604		>50
Q168.a2	AD	0.082	0.069	0.045	0.041	0.129		0.252	0.26775	0.165	0.147	0.117		>50
Q461.e2	AD	0.663	0.357	0.175	0.178	0.52		1.95	0.65275	0.69	0.929	0.401		>50
620345.c1	AE	>50	>50	>50	>50	>50		>50	>50	>50	>50	>50		>50
BJOX009000.02.4	AE	2.12	0.923	0.594	0.474	2.25		5.66	2.1075	1.22	1.04	1.19		>50
BJOX010000.06.2	AE	12.1	5.15	1.44	1.46	7.81		24	7.2	2.94	2.03	5.16		>50
BJOX025000.01.1	AE	3.24	0.883	0.21	0.153	0.515		36.3	3.5925	0.342	0.169	0.229		>50
BJOX028000.10.3	AE	0.171	0.066	0.018	0.018	0.108		0.832	0.08425	0.035	0.027	0.056		>50
C1080.c3	AE	5.11	1.36	0.373	0.696	2.27		10.2	2.89	1.14	1.27	0.787		>50
C2101.c1	AE	0.528	0.574	0.192	0.169	0.513		0.779	0.7635	0.325	0.226	0.225		>50
C3347.c11	AE	0.404	0.247	0.14	0.202	0.253		0.388	0.18125	0.136	0.042	0.094		10.8
C4118.09	AE	1	0.408	0.171	0.257	1.15		0.707	0.2325	0.161	0.224	0.209		>50
CM244.ec1	AE	0.449	0.172	0.089	0.216	3.1		0.607	0.08525	0.064	0.093	0.245		>50
CNE3	AE	>50	>50	0.4	0.553	1.48		8.68	7.85667	1.37	0.137	0.421		>50
CNE5	AE	1.61	0.634	0.254	0.654	4.86		1.24	0.53375	0.294	0.314	0.821		25.2
CNE55	AE	0.748	0.285	0.173	0.28	0.667		1.35	0.4375	0.278	0.337	0.255		4.11
CNE56	AE	0.574	0.439	0.178	0.136	0.247		1.9	0.973	0.486	0.479	0.292		>50
CNE59	AE	1.89	0.962	0.21	0.397	1.05		3.52	0.982	0.387	0.901	0.428		>50
CNE8	AE	0.626	0.25	0.091	0.124	0.425		1.45	0.578	0.201	0.201	0.264		>50
M02138	AE	4.56	3.12	1.59	0.984	2.41		3.03	1.352	0.818	1.37	0.842		>50
R1166.c1	AE	0.654	0.417	0.165	0.155	0.314		3.01	3.925	0.849	0.827	0.357		>50
R2184.c4	AE	0.161	0.072	0.041	0.049	0.131		0.389	0.16925	0.121	0.128	0.122		0.197
R3265.c6	AE	1.05	0.582	0.311	0.307	10.9		1.72	0.79175	0.347	0.282	1.81		>50
TH023.6	AE	>50	0.254	0.102	0.078	0.96		>50	0.29525	0.059	0.125	0.189		>50
TH966.8	AE	2.31	0.803	0.745	0.525	2.05		1.67	0.3295	0.329	0.348	0.486		>50
TH976.17	AE	0.497	0.306	0.313	0.11	0.23		1.03	0.476	0.217	0.258	0.169		>50
235-47	AG	0.066	0.032	0.019	0.019	0.115		0.206	0.07975	0.076	0.053	0.367		5.81
242-14	AG	>50	6.38	0.162	42.7	>50		>50	>50	1.61	3.11	>50		>50
263-8	AG	0.225	0.139	0.07	0.08	0.113		0.699	0.291	0.175	0.188	0.098		0.154
269-12	AG	5.6	0.371	0.172	0.207	0.619		0.822	0.4715	0.205	0.188	0.304		>50
271-11	AG	0.915	0.074	0.04	0.042	0.148		0.244	0.09325	0.074	0.107	0.048		>50
928-28	AG	0.791	0.424	0.222	0.187	0.697		1.51	0.6515	0.401	0.377	0.532		>50
DJ263.8	AG	2.6	0.572	0.07	8.61	0.722		1.5	0.29	0.057	0.876	0.103		>50
T250-4	AG	>50	>50	>50	0.042	>50		>50	>50	>50	0.082	>50		>50
T251-18	AG	3.32	1.02	0.414	0.38	0.836		11.9	2.9225	1.37	1.5	0.468		>50
T253-11	AG	2.18	0.635	0.251	0.361	21.2		0.884	0.53625	0.214	0.428	0.314		>50
T255-34	AG	1.92	0.929	0.336	0.263	0.422		1.82	0.75975	0.386	0.397	0.206		>50
T257-31	AG	3.76	1.85	0.637	0.315	1.35		5.54	3.025	1.04	1.24	0.407		>50
T266-60	AG	9.51	4.23	1.6	0.937	>50		8.06	4.46	1.25	0.897	0.578		>50
T278-50	AG	>50	>50	>50	>50	>50		>50	>50	>50	>50	>50		>50
T280-5	AG	0.088	0.051	0.033	0.047	0.142		0.126	0.0495	0.049	0.07	0.06		0.165
T33-7	AG	0.079	0.028	0.016	0.019	0.033		0.067	0.0295	0.028	0.038	0.017		>50
3988.25	B	2.03	0.554	0.191	0.5	>50		1.47	0.40075	0.291	0.521	>50		22.7
5768.04	B	1.09	0.486	0.269	0.297	1.59		1.04	0.44275	0.245	0.321	0.483		2.75
6101.10	B	0.091	0.051	0.036	0.037	0.187		0.151	0.0645	0.065	0.048	0.073		0.128
6535.3	B	6.43	1.22	0.63	0.863	3.98		6.01	0.8615	0.44	0.399	2.74		4.8
7165.18	B	41.5	12.3	2.92	6.1	41.7		>50	26.275	6.59	3.88	13.6		>50
45_01dG5	B	0.029	0.011	0.015	0.013	0.02		0.086	0.007	0.033	0.017	0.013		0.006
89.6.DG	B	0.797	0.309	0.107	0.106	0.158		3.43	1.14	0.702	0.374	0.339		0.541
AC10.29	B	3.92	1.51	0.711	1.14	16.2		4.33	1.8625	0.853	0.935	>50		>50
ADA.DG	B	0.688	0.278	0.153	0.137	0.328		2.32	0.46875	0.54	0.672	0.231		0.447
Bal.01	B	0.146	0.072	0.039	0.04	0.095		0.5	0.10975	0.062	0.093	0.048		>50
BaL.26	B	0.042	0.028	0.016	0.021	0.043		0.213	0.0365	0.035	0.051	0.025		>50
BG1168.01	B	2.83	1.29	0.221	0.298	1.07		2.19	1.57	0.35	0.263	0.356		>50
BL01.DG	B	>50	>50	>50	>50	>50		>50	>50	>50	>50	>50		>50
BR07.DG	B	4.74	1.77	0.635	0.86	1.92		6.55	1.735	0.895	1.58	0.677		10.3
BX08.16	B	0.5	0.234	0.145	0.112	0.541		0.928	0.40525	0.24	0.203	0.194		0.284
CAAN.A2	B	5.96	3.08	1.09	1.75	10.6		3.58	0.8835	0.526	0.731	1.66		47.1
CNE10	B	0.694	0.289	0.137	0.154	0.369		1.81	0.5505	0.454	0.346	0.261		1.11
CNE12	B	0.951	0.352	0.223	0.266	0.354		2.18	0.6285	0.564	0.514	0.167		0.433
CNE14	B	0.238	0.088	0.047	0.035	0.089		0.878	0.249	0.167	0.124	0.072		1.36
CNE4	B	1.43	0.997	0.451	0.466	1.06		3.45	1.05375	0.562	0.612	0.482		1.23
CNE57	B	0.513	0.237	0.086	0.096	0.235		1.68	0.76625	0.292	0.47	0.314		0.216
HO86.8	B	>50	>50	>50	>50	>50		>50	>50	>50	>50	>50		>50
HT593.1	B	0.684	0.261	0.16	0.299	0.644		2.27	0.44875	0.326	0.608	0.562		0.711
HXB2.DG	B	0.428	0.155	0.071	0.112	0.218		0.165	0.06425	0.036	0.029	0.131		0.193
JRCSF.JB	B	0.317	0.135	0.085	0.119	0.126		1	0.3485	0.192	0.464	0.103		0.718
JRFL.JB	B	0.027	0.016	0.01	0.015	0.023		0.092	0.01925	0.025	0.016	0.014		0.027
MN.3	B	0.041	0.015	0.005	0.007	1.04		0.102	0.01875	0.01	0.022	>50		0.095
PVO.04	B	0.444	0.169	0.126	0.172	0.193		1.32	0.45225	0.366	0.502	0.147		2.06
QH0515.01	B	0.327	0.342	0.155	0.099	0.216		3.41	5.26	2.28	1.24	0.832		0.573
QH0692.42	B	0.744	0.52	0.32	0.451	1.1		5.96	3.0175	2.33	2.04	0.639		0.921
REJO.67	B	0.149	0.071	0.05	0.084	0.25		0.287	0.07175	0.075	0.11	0.158		0.084
RHPA.7	B	0.068	0.049	0.041	0.038	0.12		0.148	0.08125	0.072	0.066	0.054		>50
SC422.8	B	0.133	0.067	0.043	0.051	0.125		0.392	0.24525	0.226	0.277	0.138		0.125
SF162.LS	B	0.306	0.099	0.058	0.064	0.121		0.624	0.218	0.15	0.168	0.17		0.058
SS1196.01	B	0.112	0.058	0.035	0.06	0.114		0.751	0.31175	0.203	0.373	0.123		0.074
THRO.18	B	>50	19.6	12.5	13.7	33		19.6	8.665	3.61	7.83	9.07		>50
TRJO.58	B	0.175	0.147	0.108	0.163	0.47		0.36	0.1725	0.145	0.354	0.317		0.127
TRO.11	B	0.226	0.149	0.065	0.082	0.178		1.86	0.64475	0.356	0.384	0.124		0.383
WITO.33	B	0.122	0.081	0.071	0.055	0.167		0.449	0.26125	0.177	0.192	0.117		>50
X2278.C2.B6	B	0.057	0.027	0.02	0.025	0.043		0.316	0.10575	0.081	0.097	0.063		0.033
YU2.DG	B	0.076	0.035	0.029	0.032	0.061		0.223	0.10825	0.062	0.082	0.036		0.14
BJOX002000.03.2	BC	>50	>50	0.237	0.155	>50		>50	>50	3.71	0.226	>50		>50
CH038.12	BC	0.715	0.191	0.082	0.18	>50		0.939	0.34425	0.175	0.246	>50		>50
CH070.1	BC	>50	2.06	0.372	0.504	>50		>50	1.046	0.489	0.622	>50		>50
CH117.4	BC	0.328	0.142	0.077	0.122	18.1		0.353	0.0945	0.072	0.11	>50		0.689
CH119.10	BC	2.42	0.612	0.219	0.231	5.39		2.3	0.56725	0.178	0.188	>50		>50
CH181.12	BC	0.363	0.204	0.108	0.069	0.207		1.17	0.432	0.246	0.219	0.337		>50
CNE15	BC	0.588	0.244	0.134	0.141	>50		0.521	0.10625	0.085	0.137	>50		3.91
CNE19	BC	0.526	0.288	0.163	0.089	0.237		0.622	0.255	0.154	0.109	0.117		>50
CNE20	BC	>50	0.218	0.078	0.053	>50		>50	0.14625	0.081	0.098	>50		>50
CNE21	BC	1.38	0.338	0.199	0.197	>50		1.14	0.30375	0.164	0.248	>50		>50
CNE40	BC	2.3	0.514	0.259	0.186	0.355		11.4	0.372	0.17	0.081	0.899		0.577
CNE7	BC	4.3	0.529	0.187	7.56	>50		1.61	0.26725	0.177	0.197	>50		1.68
286.36	C	0.619	0.283	0.183	0.137	0.484		0.978	0.564	0.296	0.302	0.243		>50
288.38	C	1.31	0.378	0.311	0.22	0.246		4.15	1.3375	0.883	0.936	0.466		1.55
0013095-2.11	C	0.419	0.072	0.108	0.104	4.01		0.277	0.07625	0.092	0.162	2.49		3.24
001428-2.42	C	0.023	0.01	0.01	0.016	0.029		0.046	0.0125	0.022	0.032	0.026		0.018
0077_V1.C16	C	4.85	0.929	0.242	0.346	>50		3.69	1.06575	0.312	0.184	>50		>50
00836-2.5	C	0.219	0.029	0.022	0.026	7.06		0.89	0.02625	0.025	0.025	>50		0.074
0921.V2.C14	C	0.608	0.27	0.157	0.173	0.503		0.693	0.297	0.189	0.3	0.61		2.48
16055-2.3	C	0.125	0.066	0.052	0.052	1.61		0.204	0.14025	0.083	0.089	>50		0.932
16845-2.22	C	5.87	2.28	0.915	0.92	>50		12.8	4.745	3.21	2.75	>50		>50
16936-2.21	C	0.091	0.034	0.022	0.028	0.152		0.465	0.17725	0.106	0.185	0.506		0.299
25710-2.43	C	0.679	0.5	0.293	0.181	0.584		1.8	0.8825	0.6	0.313	0.624		0.378
25711-2.4	C	1.54	0.734	0.246	0.258	>50		1.72	1.052	0.379	0.328	>50		3.82
25925-2.22	C	0.699	0.237	0.101	0.132	0.297		1.36	0.4675	0.312	0.442	0.393		0.56
26191-2.48	C	0.424	0.243	0.141	0.114	0.287		0.598	0.46425	0.228	0.257	0.202		>50
3168.V4.C10	C	0.128	0.115	0.089	0.121	0.272		0.403	0.24875	0.197	0.34	0.203		0.149
3637.V5.C3	C	35.1	3.72	1.61	1.04	>50		7.75	2.015	1.15	0.737	>50		>50
3873.V1.C24	C	2.83	1.11	0.607	0.4	>50		2.75	1.3525	0.808	0.46	>50		2.25
426c	C	1.49	0.963	0.377	0.216	0.63		5.09	2.0575	0.979	0.658	0.665		1.9
6322.V4.C1	C	>50	16.9	0.137	3.06	>50		>50	9.4425	0.177	0.228	>50		>50
6471.V1.C16	C	>50	>50	>50	>50	>50		>50	>50	>50	>50	>50		>50
6631.V3.C10	C	>50	16.9	0.344	0.412	>50		>50	16.75	1.1	0.338	>50		>50
6644.V2.C33	C	0.825	0.456	0.227	0.173	0.49		0.791	0.48425	0.167	0.23	0.247		0.84
6785.V5.C14	C	0.629	0.356	0.153	0.13	0.528		0.945	0.69875	0.397	0.473	0.435		0.321
6838.V1.C35	C	0.645	0.243	0.16	0.119	1.11		0.934	0.34	0.245	0.144	0.684		8.39
96ZM651.02	C	2.96	1.77	0.629	0.65	2.84		2.82	0.90425	0.446	0.301	1.5		>50
BR025.9	C	2.71	0.145	0.106	0.163	>50		2.21	0.1165	0.09	0.177	>50		>50
CAP210.E8	C	>50	>50	8	>50	>50		>50	>50	4.43	>50	18.2		>50
CAP244.D3	C	0.629	0.407	0.14	0.118	0.482		3.2	1.66	0.632	0.511	0.63		>50
CAP256.206.C9	C	3.1	1.3	0.667	0.443	1.77		2.83	2.1875	0.827	0.607	0.979		>50
CAP45.G3	C	>50	>50	1.23	14	>50		>50	2.1325	0.236	0.156	8.05		>50
Ce1176.A3	C	9.52	2.2	0.81	1.12	1.96		8.79	3.1975	1.04	0.784	1.3		>50
CE703010217.B6	C	0.418	0.201	0.11	0.094	0.2		1.06	0.444	0.256	0.122	0.141		>50
CNE30	C	1.37	0.81	0.483	0.438	1.31		2.71	1.011	0.507	0.739	0.925		>50
CNE31	C	2.45	0.51	0.437	0.93	12.3		3.03	0.439	0.458	0.943	>50		1.53
CNE53	C	0.525	0.197	0.106	0.18	0.669		0.446	0.12	0.069	0.212	0.669		>50
CNE58	C	0.261	0.206	0.043	0.05	0.422		0.887	0.289	0.097	0.079	3.09		>50
DU123.06	C	>50	10.9	0.674	4.05	9.54		31.4	3.4375	0.514	0.223	1.6		>50
DU151.02	C	3.53	1.74	0.076	0.059	14.7		>50	24.9667	0.37	0.177	>50		>50
DU156.12	C	0.182	0.099	0.034	0.033	0.205		0.27	0.17325	0.06	0.036	0.147		>50
DU172.17	C	>50	2.18	0.464	0.317	21.6		>50	1.78	0.836	0.213	3.14		>50
DU422.01	C	>50	>50	1.24	4.14	>50		>50	>50	39.7	0.164	>50		>50
MW965.26	C	0.174	0.142	0.056	0.029	0.142		0.139	0.08625	0.033	0.027	0.1		>50
SO18.18	C	0.094	0.063	0.045	0.033	0.082		0.082	0.079	0.046	0.047	0.115		0.484
TV1.29	C	>50	>50	2.21	>50	>50		>50	>50	17.6	>50	>50		>50
TZA125.17	C	>50	>50	5.66	2.64	>50		>50	>50	14.8	5.3	>50		>50
TZBD.02	C	0.154	0.042	0.036	0.032	>50		0.246	0.061	0.041	0.159	26.6		>50
ZA012.29	C	0.32	0.137	0.056	0.038	0.247		0.815	0.43075	0.158	0.104	0.272		>50
ZM106.9	C	0.29	0.137	0.057	0.044	0.2		0.631	0.309	0.125	0.123	0.377		0.515
ZM109.4	C	0.167	0.072	0.031	0.037	0.289		0.562	0.3195	0.159	0.258	0.895		>50
ZM135.10a	C	21.1	1.03	0.453	1.68	>50		8.09	0.4755	0.329	0.565	0.298		>50
ZM176.66	C	0.045	0.016	0.007	0.008	49.6		0.232	0.048	0.024	0.031	>50		0.147
ZM197.7	C	3.22	1.76	0.725	0.708	2.93		2.08	1.16	0.75	0.518	1.14		12.8
ZM214.15	C	1.75	1.05	0.446	0.4	1.37		4.85	1.8425	0.908	0.584	0.993		>50
ZM215.8	C	2.2	0.489	0.244	0.468	0.503		1.03	0.3955	0.22	0.339	0.13		>50
ZM233.6	C	7.86	0.83	0.341	0.33	1.25		16.8	0.82775	0.479	0.396	0.892		>50
ZM249.1	C	0.163	0.117	0.089	0.044	0.275		0.288	0.203	0.124	0.088	0.319		>50
ZM53.12	C	6.56	3.39	2	1.6	4.86		3.58	1.24825	0.918	0.843	0.843		>50
ZM55.28a	C	0.647	0.258	0.081	0.076	0.289		0.955	0.25675	0.152	0.081	0.232		>50
3326.V4.C3	CD	0.528	0.602	0.008	0.009	>50		2.31	3.97133	0.024	0.015	>50		>50
3337.V2.C6	CD	0.079	0.057	0.033	0.018	0.049		0.247	0.2025	0.102	0.053	0.052		>50
3817.v2.c59	CD	>50	3.05	0.32	1.11	8.35		>50	9.885	1.52	1.87	0.389		>50
191821.E6.1	D	3.57	1	0.912	1.03	2.41		1.71	1.24475	0.389	0.682	0.573		>50
231965.c1	D	7.1	0.729	0.51	0.705	2.93		1.45	0.18525	0.152	0.219	0.184		>50
247-23	D	>50	>50	1.47	30.1	0.874		20.1	>50	37.4	1.24	0.112		>50
3016.v5.c45	D	0.152	0.16	0.08	0.044	1.76		0.25	0.34225	0.153	0.078	3.76		>50
57128.vrc15	D	>50	31.4	4.36	6.92	>50		>50	16.1	3.38	2.48	2.14		>50
6405.v4.c34	D	9.04	2.25	0.671	0.666	3.87		5.89	1.7625	0.598	0.378	0.407		>50
A03349M1.vrc4a	D	4.32	2.56	1.15	0.925	2.25		11.3	6.505	2.59	2.65	1.58		>50
A07412M1.vrc12	D	0.85	0.371	0.634	0.125	0.445		0.405	0.2275	0.393	0.187	0.19		>50
NKU3006.ec1	D	0.178	0.17	0.126	0.11	0.186		2.09	1.4625	1.05	1.06	0.29		0.286
UG021.16	D	3.79	1.1	0.366	0.576	1.47		1.96	0.21725	0.205	0.204	1.57		>50
UG024.2	D	14.8	2.25	0.544	0.35	0.575		0.927	0.27725	0.217	0.123	0.249		>50
P0402.c2.11	G	0.539	0.222	0.105	0.119	0.404		0.474	0.3165	0.117	0.15	0.149		>50
P1981.C5.3	G	2.18	0.659	0.269	0.468	4.39		0.806	0.39825	0.217	0.495	1.12		1.99
X1193.c1	G	0.346	0.146	0.092	0.089	0.235		0.467	0.24725	0.15	0.283	0.227		0.129
X1254.c3	G	0.218	0.136	0.074	0.077	0.332		0.173	0.15525	0.108	0.107	0.154		>50
X1632.S2.B10	G	0.205	0.047	0.022	0.075	5.9		1.22	0.10325	0.068	0.235	>50		0.319
X2088.c9	G	>50	>50	0.534	0.072	>50		>50	>50	>50	0.172	>50		>50
X2131.C1.B5	G	1.94	0.524	0.246	0.275	1.86		2.03	1.0395	0.356	0.486	0.883		5.08
SIVmac251.30.SG3	NA	>50	>50	>50	>50	>50		>50	>50	>50	>50	>50		>50
SVA.MLV	NA	>50	>50	>50	>50	>50		>50	>50	>50	>50	>50		>50
SUMMARY		VRC01_FR3-03	VRC07_FR3-03	VRC07- 523-LS_ FR3-03	N6_ FR3-03	3BNC117_FR3-03		VRC01	VRC07	VRC07-523-LS	N6	3BNC117		VRC03
	# Viruses	208	208	208	208	208		208	208	208	208	208		208
	Total Envs Neutralized
	IC80 <50ug/ml	180	191	200	199	171		182	192	199	200	167		82
	IC80 <10ug/ml	174	185	199	195	158		170	188	195	200	163		75
	IC80 <1.0ug/ml	120	153	184	177	114		94	140	172	178	142		50
	IC80 <0.1ug/ml	28	50	77	77	21		8	28	47	43	29		13
	IC80 <0.01ug/ml	0	0	3	3	0		0	1	0	0	0		1
	% Envs Neutralized
	IC80 <50ug/ml	86.5385	91.8269	96.1538	95.6731	82.2115		87.5	92.3077	95.6731	96.1538	80.2885		39.4231
	IC80 <10ug/ml	83.6538	88.9423	95.6731	93.75	75.9615		81.7308	90.3846	93.75	96.1538	78.3654		36.0577
	IC80 <1.0ug/ml	57.6923	73.5577	88.4615	85.0962	54.8077		45.1923	67.3077	82.6923	85.5769	68.2692		24.0385
	IC80 <0.1ug/ml	13.4615	24.0385	37.0192	37.0192	10.0962		3.84615	13.4615	22.5962	20.6731	13.9423		6.25
	IC80 <0.01ug/ml	0	0	1.44231	1.44231	0		0	0.480769	0	0	0		0.480769
	Median IC80	0.6585	0.3145	0.16	0.1395	0.6555		1.28	0.4682	0.2505	0.2575	0.4245		0.567*
	Geometric Mean	1.041	0.4474	0.1826	0.1782	1.241		1.658	0.6392	0.3378	0.3103	0.8611		0.625*
		*Median and Geometric Mean titers for VRC03 were calculated only for samples with IC80 <50ug/ml
