# Supplementary material for: Improvement of antibody functionality by structure-guided paratope engraftment
Source: Nat Commun. 2019 Feb 13;10:721. doi: 10.1038/s41467-019-08658-4 (PMC6374468; doi:10.1038/s41467-019-08658-4)
Supplement: Supplementary file 6 — Supplementary Data 3 [file 41467_2019_8658_MOESM6_ESM.xlsx]

## Sheet: Supplementary Dataset 3
Supplementary Dataset 3. Association of neutralization sensitivity with aa. sequence signatures in 208 HIV-1 Envs.
VRC01 FR3-03									VRC07 FR3-03									VRC07-523-LS FR3-03									N6 FR3-03									3BNC117 FR3-03
Rank	Amino acid position	Amino acid	Decreased neutralization	Increased neutraliztion	P-value	Odds ratio	Adjusted P-value		Rank	Amino acid position	Amino acid	Decreased neutralization	Increased neutraliztion	P-value	Odds ratio	Adjusted P-value		Rank	Amino acid position	Amino acid	Decreased neutralization	Increased neutraliztion	P-value	Odds ratio	Adjusted P-value		Rank	Amino acid position	Amino acid	Decreased neutralization	Increased neutraliztion	P-value	Odds ratio	Adjusted P-value		Rank	Amino acid position	Amino acid	Decreased neutralization	Increased neutraliztion	P-value	Odds ratio	Adjusted P-value
1	318	Y	20	97	5.78157e-06	0.0427586	0.0206691		1	395	W	11	56	1.2884e-05	0.169265	0.0457897		1	321	R	6	0	1.73102e-05	Inf	0.0642034		1	440	S	12	3	4.24524e-06	16.5657	0.0156777		1	578	A	84	10	3.30852e-06	13.8444	0.0113052
		non-Y	10	2							non-W	33	28							non-R	19	117							non-S	23	98							non-A	7	12
2	161	A	9	2	2.72275e-05	20.0928	0.0973112		2	287	H	31	25	1.34152e-05	5.54266	0.0476642		2	395	W	5	74	0.000103362	0.147297	0.383267		2	429	G	18	12	5.08706e-06	7.69304	0.0187814		2	578	T	7	12	3.30852e-06	0.0722311	0.0113052
		non-A	21	97							non-H	13	59							non-W	20	43							non-G	17	89							non-T	84	10
3	318	F	8	1	2.8974e-05	34.366	0.103524		3	287	Q	13	59	1.34152e-05	0.180419	0.0476642		3	318	Y	19	115	0.000375376	0.056976	1		3	276	D	7	0	4.60759e-05	Inf	0.170066		3	130	E	1	8	4.95749e-06	0.0206098	0.0169348
		non-F	22	98							non-Q	31	25							non-Y	6	2							non-D	28	101							non-E	90	14
4	356	N	16	88	6.75058e-05	0.145842	0.241131		4	720	H	2	29	7.55504e-05	0.0916124	0.268355		4	432	Q	2	52	0.000481333	0.109989	1		4	276	N	27	100	7.31321e-05	0.034771	0.269858		4	31	V	8	11	3.88504e-05	0.0995176	0.132674
		non-N	14	11							non-H	42	55							non-Q	23	65							non-N	8	1							non-V	83	11
5	396	N	2	44	7.01879e-05	0.0905726	0.250641		5	440	E	16	6	9.56905e-05	7.2923	0.339797		5	174	A	25	81	0.00057899	Inf	1		5	92	N	32	58	0.000151102	7.81043	0.557415		5	316	T	19	15	4.11971e-05	0.126129	0.140647
		non-N	28	55							non-E	28	78							non-A	0	36							non-N	3	43							non-T	72	7
6	395	W	8	67	0.000102854	0.176281	0.367187		6	106	T	1	25	0.000124011	0.0556851	0.44024		6	174	S	0	36	0.00057899	0	1		6	174	A	34	68	0.00019275	16.2927	0.710863		6	644	R	9	11	7.72071e-05	0.113061	0.263508
		non-W	22	32							non-T	43	59							non-S	25	81							non-A	1	33							non-R	82	11
7	321	R	6	0	0.000104388	Inf*	0.372559		7	92	N	39	47	0.000143381	6.0613	0.508858		7	318	F	5	1	0.000624897	27.9162	1		7	174	S	1	33	0.00019275	0.0613772	0.710863		7	490	E	23	16	7.85506e-05	0.129657	0.268015
		non-R	24	99							non-N	5	37							non-F	20	116							non-S	34	68							non-E	68	6
8	393	S	10	73	0.000138071	0.180887	0.492638		8	11	W	44	65	0.000172586	Inf	0.612335		8	408	I	4	0	0.000779205	Inf	1		8	321	R	6	0	0.000206547	Inf	0.76154		8	787	Q	15	13	0.000119502	0.139961	0.40762
		non-S	20	26							non-W	0	19							non-I	21	117							non-R	29	101							non-Q	76	9
9	165	V	10	5	0.000158381	9.17245	0.564947		9	92	E	0	19	0.000172586	0	0.612335		9	106	T	0	32	0.0011622	0	1		9	318	Y	27	99	0.000296825	0.0699574	1		9	725	G	4	8	0.000185722	0.0833984	0.633313
		non-V	20	94							non-E	44	65							non-T	25	85							non-Y	8	2							non-G	87	14
10	440	E	11	7	0.000208587	7.44372	0.74382		10	174	A	42	57	0.000266266	9.81303	0.94418		10	440	E	10	13	0.00129135	5.2462	1		10	106	E	33	64	0.000369299	9.42373	1		10	189	E	0	5	0.000187611	0	0.639568
		non-E	19	92							non-A	2	27							non-E	15	104							non-E	2	37							non-E	91	17
11	357	S	5	0	0.000517762	Inf	1		11	174	S	2	27	0.000266266	0.101905	0.94418		11	287	H	17	38	0.00138105	4.3676	1		11	268	E	31	56	0.000406181	6.15691	1		11	416	L	84	13	0.000405172	8.07648	1
		non-S	25	99							non-S	42	57							non-H	8	79							non-E	4	45							non-L	7	9
12	106	T	0	26	0.000541239	0	1		12	65	K	0	18	0.00031543	0	1		12	240	H	5	2	0.00192049	13.948	1		12	229	N	33	67	0.000749871	8.27824	1		12	777	V	7	9	0.000405172	0.123816	1
		non-T	30	73							non-K	44	66							non-H	20	115							non-N	2	34							non-V	84	13
13	304	R	24	98	0.000608503	0.042171	1		13	440	R	1	22	0.000476763	0.0664351	1		13	304	R	20	115	0.00192049	0.0716949	1		13	363	P	20	25	0.00075379	4.00566	1		13	805	L	16	12	0.000767866	0.181339	1
		non-R	6	1							non-R	43	62							non-R	5	2							non-P	15	76							non-L	75	10
14	394	S	8	4	0.000933807	8.4398	1		14	629	L	2	26	0.000523977	0.107644	1		14	394	S	7	6	0.0019545	7.04242	1		14	65	K	0	22	0.00101475	0	1		14	619	Y	37	1	0.000822922	14.1696	1
		non-S	22	95							non-L	42	58							non-S	18	111							non-K	35	79							non-Y	54	21
15	720	L	23	42	0.00150849	4.40787	1		15	348	Q	2	25	0.000550458	0.113842	1		15	617	K	15	103	0.00196672	0.207029	1		15	229	K	0	23	0.0010426	0	1		15	722	H	29	0	0.000833937	Inf	1
		non-L	7	57							non-Q	42	59							non-K	10	14							non-K	35	78							non-H	62	22
16	92	N	27	58	0.00169871	6.28751	1		16	268	K	0	17	0.000597509	0	1		16	617	R	10	14	0.00196672	4.83025	1		16	318	F	6	1	0.00116938	20.1335	1		16	668	S	66	7	0.000842232	5.55759	1
		non-N	3	41							non-K	44	67							non-R	15	103							non-F	29	100							non-S	25	15
17	232	E	0	23	0.0019179	0	1		17	318	Y	36	83	0.000818167	0.0554354	1		17	7	C	0	31	0.00225846	0	1		17	63	T	13	70	0.00117104	0.264547	1		17	350	A	4	7	0.000854443	0.101716	1
		non-E	30	76							non-Y	8	1							non-C	25	86							non-T	22	31							non-A	87	15
18	440	R	0	23	0.0019179	0	1		18	333	I	37	45	0.000846193	4.52909	1		18	805	R	0	31	0.00225846	0	1		18	287	H	22	31	0.00117104	3.78005	1		18	12	I	19	13	0.000988649	0.186155	1
		non-R	30	76							non-I	7	39							non-R	25	86							non-H	13	70							non-I	72	9
19	174	A	29	70	0.00243381	11.8722	1		19	277	L	30	31	0.000863184	3.62443	1		19	229	N	24	79	0.00256599	11.4233	1		19	287	Q	13	70	0.00117104	0.264547	1		19	777	I	80	12	0.00101648	5.92888	1
		non-A	1	29							non-L	14	53							non-N	1	38							non-Q	22	31							non-I	11	10
20	651	I	10	9	0.00243882	4.91904	1		20	348	K	41	56	0.000884502	6.74918	1		20	363	P	16	36	0.00267811	3.9569	1		20	106	T	1	28	0.00137945	0.0775708	1		20	853	R	71	9	0.00127648	5.03762	1
		non-I	20	90							non-K	3	28							non-P	9	81							non-T	34	73							non-R	20	13
21	395	L	4	0	0.00248924	Inf	1		21	453	L	43	63	0.000924633	14.1443	1		21	287	Q	8	78	0.00275982	0.237901	1		21	429	R	4	40	0.0016947	0.198807	1		21	5B	L	9	9	0.00133679	0.162243	1
		non-L	26	99							non-L	1	21							non-Q	17	39							non-R	31	61							non-L	82	13
22	408	I	4	0	0.00248924	Inf	1		22	232	E	1	20	0.000995894	0.0753904	1		22	291	S	22	67	0.00320642	5.41895	1		22	348	Q	2	30	0.0027057	0.144935	1		22	363	S	9	9	0.00133679	0.162243	1
		non-I	26	99							non-E	43	64							non-S	3	50							non-Q	33	71							non-S	82	13
23	174	S	1	28	0.00257143	0.0884644	1		23	453	I	1	20	0.000995894	0.0753904	1		23	271	I	18	44	0.00324713	4.22139	1		23	354	N	14	14	0.00275585	4.09024	1		23	805	Q	57	5	0.00146449	5.61024	1
		non-S	29	71							non-I	43	64							non-I	7	73							non-N	21	87							non-Q	34	17
24	658	K	20	34	0.00274061	3.78115	1		24	11	L	0	16	0.00117773	0	1		24	307	T	4	1	0.00342172	21.3388	1		24	169	K	27	48	0.00291161	3.69158	1		24	416	I	7	8	0.00163087	0.149528	1
		non-K	10	65							non-L	44	68							non-T	21	116							non-K	8	53							non-I	84	14
25	270	I	24	49	0.00326844	4.03977	1		25	240	H	10	3	0.00125164	7.79906	1		25	453	L	25	89	0.00415814	Inf	1		25	352	L	9	6	0.0030627	5.39362	1		25	725	R	84	14	0.00163087	6.6877	1
		non-I	6	50							non-H	34	81							non-L	0	28							non-L	26	95							non-R	7	8
26	268	K	0	21	0.00358716	0	1		26	429	R	4	30	0.00132237	0.182075	1		26	453	I	0	27	0.00418598	0	1		26	395	W	12	64	0.00328778	0.304443	1		26	12	K	27	0	0.00164697	Inf	1
		non-K	30	78							non-R	40	54							non-I	25	90							non-W	23	37							non-K	64	22
27	11	W	30	79	0.00381404	Inf	1		27	229	N	40	55	0.00144119	5.21459	1		27	405	E	5	3	0.00449567	9.26398	1		27	151	R	0	19	0.00348095	0	1		27	375	S	64	22	0.00164697	0	1
		non-W	0	20							non-N	4	29							non-E	20	114							non-R	35	82							non-S	27	0
28	65	K	0	20	0.00381404	0	1		28	567	Q	40	55	0.00144119	5.21459	1		28	585	S	5	3	0.00449567	9.26398	1		28	300	Y	6	2	0.0037817	10.0226	1		28	800	L	70	9	0.00172312	4.73473	1
		non-K	30	79							non-Q	4	29							non-S	20	114							non-Y	29	99							non-L	21	13
29	317	F	19	88	0.00393172	0.21923	1		29	440	S	12	5	0.00165629	5.83186	1		29	202	A	3	0	0.00492316	Inf	1		29	165	V	11	9	0.00391853	4.61863	1		29	295	V	10	9	0.00223452	0.182123	1
		non-F	11	11							non-S	32	79							non-A	22	117							non-V	24	92							non-V	81	13
30	358	T	19	88	0.00393172	0.21923	1		30	395	Y	15	9	0.00195758	4.25421	1		30	304	S	3	0	0.00492316	Inf	1		30	396	W	5	1	0.0043788	16.2546	1		30	395	Y	10	9	0.00223452	0.182123	1
		non-T	11	11							non-Y	29	75							non-S	22	117							non-W	30	100							non-Y	81	13
31	753	L	22	93	0.00394913	0.180625	1		31	106	E	39	53	0.00198219	4.51406	1		31	395	L	3	0	0.00492316	Inf	1		31	602	L	22	88	0.00483863	0.253133	1		31	630	Q	52	20	0.00273284	0.13521	1
		non-L	8	6							non-E	5	31							non-L	22	117							non-L	13	13							non-Q	39	2
32	106	E	28	67	0.00427107	6.61425	1		32	705	V	40	56	0.00246761	4.94669	1		32	720	H	1	35	0.00493733	0.0986025	1		32	358	T	24	91	0.00517851	0.2429	1		32	21	G	19	12	0.00288696	0.223552	1
		non-E	2	32							non-V	4	28							non-H	24	82							non-T	11	10							non-G	72	10
33	792	G	2	32	0.00427107	0.151189	1		33	464	T	6	33	0.00254738	0.24651	1		33	393	S	9	80	0.00536209	0.262882	1		33	658	Q	8	52	0.00522658	0.281756	1		33	800	V	19	12	0.00288696	0.223552	1
		non-G	28	67							non-T	38	51							non-S	16	37							non-Q	27	49							non-V	72	10
34	317	L	6	3	0.00505565	7.82666	1		34	607	A	29	31	0.00268239	3.27309	1		34	440	S	7	8	0.00567712	5.20956	1		34	658	K	23	39	0.00629732	3.02118	1		34	471	E	2	5	0.00297248	0.079106	1
		non-L	24	96							non-A	15	53							non-S	18	109							non-K	12	62							non-E	89	17
35	270	V	6	48	0.00605384	0.268196	1		35	698	I	29	31	0.00268239	3.27309	1		35	429	R	2	41	0.00750715	0.162722	1		35	396	N	5	41	0.0063977	0.246147	1		35	335	E	6	7	0.00338499	0.154985	1
		non-V	24	51							non-I	15	53							non-R	23	76							non-N	30	60							non-E	85	15
36	271	I	20	37	0.0062015	3.31859	1		36	607	N	7	35	0.00310888	0.267482	1		36	788	R	23	75	0.0075258	6.378	1		36	362	E	7	4	0.00652162	5.96051	1		36	736	G	24	0	0.00346908	Inf	1
		non-I	10	62							non-N	37	49							non-R	2	42							non-E	28	97							non-G	67	22
37	169	K	22	43	0.00620185	3.54614	1		37	271	I	29	32	0.00312058	3.11235	1		37	268	K	0	25	0.00761088	0	1		37	602	H	7	4	0.00652162	5.96051	1		37	186M	D	4	6	0.00356732	0.12608	1
		non-K	8	56							non-I	15	52							non-K	25	92							non-H	28	97							non-D	87	16
38	352	L	7	5	0.00649993	5.6193	1		38	698	V	15	52	0.00312058	0.321301	1		38	440	R	0	25	0.00761088	0	1		38	588	K	29	58	0.00772005	3.55279	1		38	788	K	4	6	0.00356732	0.12608	1
		non-L	23	94							non-V	29	32							non-R	25	92							non-K	6	43							non-K	87	16
39	362	E	7	5	0.00649993	5.6193	1		39	151	R	1	18	0.00320121	0.0863321	1		39	232	E	0	24	0.00793135	0	1		39	805	R	2	28	0.00805546	0.159584	1		39	444	T	22	13	0.00367072	0.224267	1
		non-E	23	94							non-R	43	66							non-E	25	93							non-R	33	73							non-T	69	9
40	753	S	7	5	0.00649993	5.6193	1		40	283	N	2	21	0.00344735	0.144517	1		40	7	Y	17	45	0.00814536	3.36985	1		40	440	R	1	22	0.00830527	0.106703	1		40	354	P	16	11	0.00381941	0.217067	1
		non-S	23	94							non-N	42	63							non-Y	8	72							non-R	34	79							non-P	75	11
41	515	L	16	25	0.00656838	3.34658	1		41	665	K	24	67	0.00398459	0.307643	1		41	585	R	20	113	0.00887732	0.14461	1		41	232	E	1	23	0.0084143	0.100794	1		41	492	K	20	12	0.00387735	0.238401	1
		non-L	14	74							non-K	20	17							non-R	5	4							non-E	34	78							non-K	71	10
42	640	G	11	13	0.00669227	3.78088	1		42	321	R	5	0	0.00410486	Inf	1		42	360	E	5	4	0.00887732	6.91516	1		42	654	E	27	95	0.0085274	0.216231	1		42	583	I	20	12	0.00387735	0.238401	1
		non-G	19	86							non-R	39	84							non-E	20	113							non-E	8	6							non-I	71	10
43	135	K	9	9	0.00699509	4.22425	1		43	408	I	5	0	0.00410486	Inf	1		43	644	K	5	4	0.00887732	6.91516	1		43	394	S	8	6	0.0085274	4.62468	1		43	492	E	68	9	0.00423657	4.20706	1
		non-K	21	90							non-I	39	84							non-K	20	113							non-S	27	95							non-E	23	13
44	513	I	8	7	0.00705635	4.70411	1		44	705	I	4	27	0.0042973	0.213308	1		44	60	G	4	2	0.00901538	10.6599	1		44	654	D	8	6	0.0085274	4.62468	1		44	787D	R	9	8	0.0047211	0.195967	1
		non-I	22	92							non-I	40	57							non-G	21	115							non-D	27	95							non-R	82	14
45	762	S	17	81	0.0073058	0.293927	1		45	805	R	3	24	0.00537791	0.184939	1		45	833	G	1	32	0.00925839	0.111736	1		45	567	Q	31	65	0.00893021	4.25328	1		45	19	V	1	4	0.00493001	0.0520388	1
		non-S	13	18							non-R	41	60							non-G	24	85							non-Q	4	36							non-V	90	18
46	720	H	2	31	0.0075249	0.158353	1		46	184	L	22	21	0.00589011	2.97204	1		46	5	E	12	24	0.00948791	3.53828	1		46	63	A	6	3	0.00916962	6.63843	1		46	132	R	1	4	0.00493001	0.0520388	1
		non-H	28	68							non-L	22	63							non-E	13	93							non-A	29	98							non-R	90	18
47	824	G	2	31	0.0075249	0.158353	1		47	442	V	1	17	0.00596296	0.0927666	1		47	781	T	3	46	0.0100498	0.212368	1		47	353	Y	6	3	0.00916962	6.63843	1		47	477	N	1	4	0.00493001	0.0520388	1
		non-G	28	68							non-V	43	67							non-T	22	71							non-Y	29	98							non-N	90	18
48	446	N	5	2	0.00752497	9.47172	1		48	25	I	2	20	0.00599243	0.154098	1		48	781	A	10	18	0.0104068	3.62438	1		48	271	I	20	32	0.00922363	2.85099	1		48	500	A	1	4	0.00493001	0.0520388	1
		non-N	25	97							non-I	42	64							non-A	15	99							non-I	15	69							non-A	90	18
49	153	E	18	84	0.00866437	0.27122	1		49	49	E	2	20	0.00599243	0.154098	1		49	333	I	21	65	0.0119599	4.1636	1		49	135	K	10	10	0.0118758	3.59815	1		49	817	I	1	4	0.00493001	0.0520388	1
		non-E	12	15							non-E	42	64							non-I	4	52							non-K	25	91							non-I	90	18
50	63	T	13	70	0.00878146	0.319934	1		50	229	K	2	20	0.00599243	0.154098	1		50	412	T	7	10	0.0132617	4.10455	1		50	340	T	5	2	0.0124024	8.08959	1		50	477	D	90	18	0.00493001	19.2164	1
		non-T	17	29							non-K	42	64							non-T	18	107							non-T	30	99							non-D	1	4
51	287	H	18	31	0.00915044	3.25736	1		51	440	Q	1	16	0.0062262	0.100004	1		51	106	E	23	78	0.0134993	5.69805	1		51	481	N	5	2	0.0124024	8.08959	1		51	465	N	38	2	0.00525025	7.07291	1
		non-H	12	68							non-Q	43	68							non-E	2	39							non-N	30	99							non-N	53	20
52	287	Q	12	68	0.00915044	0.306997	NA		52	153	G	6	1	0.0066784	12.8494	1		52	567	Q	23	79	0.0136482	5.48274	1		52	481	S	30	99	0.0124024	0.123616	1		52	630	E	38	2	0.00525025	7.07291	1
		non-Q	18	31							non-G	38	83							non-Q	2	38							non-S	5	2							non-E	53	20
53	102	D	14	21	0.00944886	3.2159	1		53	318	F	6	1	0.0066784	12.8494	1		53	65	K	0	23	0.0138654	0	1		53	585	S	5	2	0.0124024	8.08959	1		53	817	A	38	2	0.00525025	7.07291	1
		non-D	16	78							non-F	38	83							non-K	25	94							non-S	30	99							non-A	53	20
54	339	N	16	78	0.00944886	0.310955	1		54	304	R	38	83	0.0066784	0.0778249	1		54	92	E	0	23	0.0138654	0	1		54	753	S	7	5	0.0126478	4.73076	1		54	336	T	37	2	0.00531001	6.76169	1
		non-N	14	21							non-R	6	1							non-E	25	94							non-S	28	96							non-T	54	20
55	394	T	18	83	0.0101561	0.292522	1		55	490	K	9	38	0.00679921	0.314046	1		55	640	Q	0	23	0.0138654	0	1		55	328	Q	17	73	0.0134095	0.365229	1		55	455	T	79	13	0.00548637	4.47808	1
		non-T	12	16							non-K	35	46							non-Q	25	94							non-Q	18	28							non-T	12	9
56	300	Y	4	1	0.0103752	14.6672	1		56	339	N	25	67	0.00765064	0.337019	1		56	4	M	2	37	0.0144644	0.189654	1		56	409	G	9	8	0.0141024	3.9734	1		56	336	S	7	7	0.00590176	0.182451	1
		non-Y	26	98							non-N	19	17							non-M	23	80							non-G	26	93							non-S	84	15
57	346	E	4	1	0.0103752	14.6672	1		57	397	E	7	2	0.00782586	7.62434	1		57	230	D	9	74	0.0146384	0.32957	1		57	11	W	34	80	0.0144983	8.83589	1		57	346	S	7	7	0.00590176	0.182451	1
		non-E	26	98							non-E	37	82							non-D	16	43							non-W	1	21							non-S	84	15
58	153	D	6	4	0.0105094	5.82891	1		58	211	D	26	28	0.00799444	2.86357	1		58	742	R	16	102	0.0148876	0.264671	1		58	268	K	1	20	0.0147322	0.120292	1		58	730	P	73	11	0.00618666	3.99452	1
		non-D	24	95							non-D	18	56							non-R	9	15							non-K	34	81							non-P	18	11
59	602	H	6	4	0.0105094	5.82891	1		59	832	V	25	27	0.00837519	2.75433	1		59	161	A	5	5	0.0155783	5.50065	1		59	723	N	7	44	0.0150723	0.326378	1		59	730	L	18	11	0.00618666	0.250343	1
		non-H	24	95							non-V	19	57							non-A	20	112							non-N	28	57							non-L	73	11
60	184	I	12	66	0.0110237	0.336407	1		60	444	R	7	33	0.00864149	0.295028	1		60	317	L	5	5	0.0155783	5.50065	1		60	588	R	4	34	0.0151486	0.256459	1		60	32	D	23	0	0.00620612	Inf	1
		non-I	18	33							non-R	37	51							non-L	20	112							non-R	31	67							non-D	68	22
61	202	A	3	0	0.0116165	Inf	1		61	595	I	27	70	0.00876539	0.320822	1		61	448	S	5	5	0.0155783	5.50065	1		61	141	A	4	1	0.0155945	12.6105	1		61	130	N	63	8	0.00639831	3.88497	1
		non-A	27	99							non-I	17	14							non-S	20	112							non-A	31	100							non-N	28	14
62	356	A	3	0	0.0116165	Inf	1		62	354	-	3	22	0.00929333	0.208324	1		62	459N	-	20	112	0.0155783	0.181797	1		62	144	I	4	1	0.0155945	12.6105	1		62	188	S	28	14	0.00639831	0.257402	1
		non-A	27	99							non--	41	62							non--	5	5							non-I	31	100							non-S	63	8
63	379	K	3	0	0.0116165	Inf	1		63	676	S	5	27	0.0101978	0.273134	1		63	788	L	1	31	0.0156698	0.116677	1		63	346	E	4	1	0.0155945	12.6105	1		63	300	S	22	0	0.00643561	Inf	1
		non-K	27	99							non-S	39	57							non-L	24	86							non-E	31	100							non-S	69	22
64	429	Q	3	0	0.0116165	Inf	1		64	676	T	39	57	0.0101978	3.66121	1		64	567	K	1	30	0.0158726	0.121948	1		64	408	I	4	1	0.0155945	12.6105	1		64	490	Q	22	0	0.00643561	Inf	1
		non-Q	27	99							non-T	5	27							non-K	24	87							non-I	31	100							non-Q	69	22
65	560	E	27	99	0.0116165	0	1		65	161	A	9	4	0.0106687	5.06995	1		65	184	I	8	69	0.0160432	0.329991	1		65	307	T	3	0	0.0159619	Inf	1		65	137	V	0	3	0.00657737	0	1
		non-E	3	0							non-A	35	80							non-I	17	48							non-T	32	101							non-V	91	19
66	641	V	3	0	0.0116165	Inf	1		66	588	K	36	50	0.0108773	3.03467	1		66	442	P	3	1	0.017355	15.3431	1		66	320	N	3	0	0.0159619	Inf	1		66	404	Q	0	3	0.00657737	0	1
		non-V	27	99							non-K	8	34							non-P	22	116							non-N	32	101							non-Q	91	19
67	295	V	10	12	0.0116285	3.58057	1		67	640	Q	2	18	0.0112451	0.176446	1		67	464	T	3	44	0.0177732	0.228176	1		67	395	K	3	0	0.0159619	Inf	1		67	459P	T	0	3	0.00657737	0	1
		non-V	20	87							non-Q	42	66							non-T	22	73							non-K	32	101							non-T	91	19
68	354	N	10	12	0.0116285	3.58057	1		68	283	T	35	48	0.0121772	2.89322	1		68	588	K	22	73	0.0177732	4.38259	1		68	439	V	3	0	0.0159619	Inf	1		68	619	H	0	3	0.00657737	0	1
		non-N	20	87							non-T	9	36							non-K	3	44							non-V	32	101							non-H	91	19
69	407	N	10	12	0.0116285	3.58057	1		69	792	G	6	30	0.0122351	0.286783	1		69	170	K	14	34	0.0182284	3.07928	1		69	560	E	32	101	0.0159619	0	1		69	724	Q	30	1	0.00675728	10.1922	1
		non-N	20	87							non-G	38	54							non-K	11	83							non-E	3	0							non-Q	61	21
70	513	V	20	87	0.0116285	0.279285	1		70	166	R	29	72	0.0122924	0.325392	1		70	300	Y	4	3	0.0184752	7.08506	1		70	334	N	16	23	0.0160706	2.83113	1		70	755	L	86	16	0.00682277	6.29725	1
		non-V	10	12							non-R	15	12							non-Y	21	114							non-N	19	78							non-L	5	6
71	742	R	20	87	0.0116285	0.279285	1		71	333	V	6	29	0.0125953	0.302051	1		71	389	R	4	3	0.0184752	7.08506	1		71	277	L	21	37	0.0184364	2.57563	1		71	190	Y	3	5	0.00687988	0.119281	1
		non-R	10	12							non-V	38	55							non-R	21	114							non-L	14	64							non-Y	88	17
72	99	D	15	24	0.011713	3.09374	1		72	588	R	6	29	0.0125953	0.302051	1		72	396	W	4	3	0.0184752	7.08506	1		72	62	K	6	4	0.0185242	4.94281	1		72	429	K	3	5	0.00687988	0.119281	1
		non-D	15	75							non-R	38	55							non-W	21	114							non-K	29	97							non-K	88	17
73	353	F	22	91	0.0117581	0.245183	1		73	824	G	6	29	0.0125953	0.302051	1		73	655	Q	4	3	0.0184752	7.08506	1		73	133	E	6	4	0.0185242	4.94281	1		73	161	M	29	1	0.00722996	9.69637	1
		non-F	8	8							non-G	38	55							non-Q	21	114							non-E	29	97							non-M	62	21
74	11	L	0	17	0.0119781	0	1		74	85	L	4	0	0.0127251	Inf	1		74	14	G	6	8	0.0185041	4.24171	1		74	406	N	5	37	0.018557	0.290601	1		74	33	N	45	18	0.00783342	0.220106	1
		non-L	30	82							non-L	40	84							non-G	19	109							non-N	30	64							non-N	46	4
75	429	G	12	17	0.0127365	3.18135	1		75	201	V	4	0	0.0127251	Inf	1		75	16	-	19	109	0.0185041	0.235754	1		75	444	N	9	9	0.018871	3.49901	1		75	308	R	41	17	0.00852639	0.244135	1
		non-G	18	82							non-V	40	84							non--	6	8							non-N	26	92							non-R	50	5
76	762	N	12	17	0.0127365	3.18135	1		76	307	T	4	0	0.0127251	Inf	1		76	60	A	18	106	0.0190644	0.270175	1		76	68	I	11	13	0.0198144	3.07204	1		76	5C	R	46	18	0.00856609	0.2299	1
		non-N	18	82							non-T	40	84							non-A	7	11							non-I	24	88							non-R	45	4
77	184	L	15	25	0.0136388	2.93214	1		77	395	L	4	0	0.0127251	Inf	1		77	641	T	11	24	0.0204628	3.01626	1		77	68	V	24	88	0.0198144	0.325516	1		77	168	R	8	7	0.00963879	0.210519	1
		non-L	15	74							non-L	40	84							non-T	14	93							non-V	11	13							non-R	83	15
78	171	K	14	72	0.0139793	0.331296	1		78	403	Y	4	0	0.0127251	Inf	1		78	47	D	4	49	0.0213392	0.266517	1		78	513	V	24	88	0.0198144	0.325516	1		78	665	S	16	10	0.00974269	0.259859	1
		non-K	16	27							non-Y	40	84							non-D	21	68							non-V	11	13							non-S	75	12
79	644	R	1	23	0.0144395	0.115149	1		79	775	V	4	0	0.0127251	Inf	1		79	184	L	14	36	0.0214743	2.84049	1		79	567	K	3	28	0.0200273	0.246465	1		79	7	W	35	2	0.0101282	6.17209	1
		non-R	29	76							non-V	40	84							non-L	11	81							non-K	32	73							non-W	56	20
80	49	E	1	22	0.0151466	0.121939	1		80	351	E	34	46	0.0133133	2.78665	1		80	230	N	14	36	0.0214743	2.84049	1		80	186L	S	0	14	0.0205965	0	1		80	10	W	25	13	0.0104117	0.265807	1
		non-E	29	77							non-E	10	38							non-N	11	81							non-S	35	87							non-W	66	9
81	85	H	1	22	0.0151466	0.121939	1		81	270	I	33	43	0.0133352	2.83728	1		81	825	W	4	48	0.0217366	0.276005	1		81	440	K	0	13	0.0213866	0	1		81	432	R	25	13	0.0104117	0.265807	1
		non-H	29	77							non-I	11	41							non-W	21	69							non-K	35	88							non-R	66	9
82	229	K	1	22	0.0151466	0.121939	1		82	178	R	13	45	0.014637	0.366357	1		82	399	-	11	25	0.0239978	2.86615	1		82	453	L	33	77	0.0232309	5.09719	1		82	668	N	25	13	0.0104117	0.265807	1
		non-K	29	77							non-R	31	39							non--	14	92							non-L	2	24							non-N	66	9
83	742	K	9	10	0.0152591	3.76494	1		83	797	W	15	49	0.0150814	0.372425	1		83	5	G	13	90	0.0240281	0.32802	1		83	513	I	8	7	0.0233794	3.92919	1		83	281	V	11	8	0.011206	0.244614	1
		non-K	21	89							non-W	29	35							non-G	12	27							non-I	27	94							non-V	80	14
84	63	A	5	3	0.0166902	6.27802	1		84	288	F	0	10	0.0151684	0	1		84	665	K	13	90	0.0240281	0.32802	1		84	453	I	2	23	0.0240289	0.207321	1		84	440	E	11	8	0.011206	0.244614	1
		non-A	25	96							non-F	44	74							non-K	12	27							non-I	33	78							non-E	80	14
85	448	S	5	3	0.0166902	6.27802	1		85	288	L	44	74	0.0151684	Inf	1		85	11	L	0	20	0.0243851	0	1		85	155	K	23	86	0.0247023	0.337476	1		85	455	V	11	8	0.011206	0.244614	1
		non-S	25	96							non-L	0	10							non-L	25	97							non-K	12	15							non-V	80	14
86	644	K	5	3	0.0166902	6.27802	1		86	809	T	0	10	0.0151684	0	1		86	354	N	9	18	0.0248456	3.06349	1		86	705	V	31	69	0.0250876	3.56551	1		86	648	D	11	8	0.011206	0.244614	1
		non-K	25	96							non-T	44	74							non-N	16	99							non-V	4	32							non-D	80	14
87	667	N	5	3	0.0166902	6.27802	1		87	223	F	17	52	0.0153754	0.390457	1		87	6	K	5	6	0.0250544	4.55467	1		87	11	L	1	18	0.0257776	0.136894	1		87	347	K	26	13	0.0114244	0.280486	1
		non-N	25	96							non-F	27	32							non-K	20	111							non-L	34	83							non-K	65	9
88	781	T	5	40	0.017249	0.297507	1		88	293	K	0	11	0.015677	0	1		88	16	R	5	6	0.0250544	4.55467	1		88	268	G	1	18	0.0257776	0.136894	1		88	667	A	65	9	0.0114244	3.56524	1
		non-T	25	59							non-K	44	73							non-R	20	111							non-G	34	83							non-A	26	13
89	315	R	3	32	0.0183669	0.234782	1		89	178	K	28	34	0.015755	2.55401	1		89	63	A	5	6	0.0250544	4.55467	1		89	705	I	4	31	0.0258715	0.293626	1		89	9	N	21	0	0.0117785	Inf	1
		non-R	27	67							non-K	16	50							non-A	20	111							non-I	31	70							non-N	70	22
90	665	K	16	77	0.0186031	0.329809	1		90	797	G	28	34	0.015755	2.55401	1		90	658	K	16	45	0.0256918	2.82282	1		90	788	L	4	31	0.0258715	0.293626	1		90	440	S	21	0	0.0117785	Inf	1
		non-K	14	22							non-G	16	50							non-K	9	72							non-L	31	70							non-S	70	22
91	269	D	6	5	0.019217	4.62699	1		91	455	T	28	70	0.0161472	0.353172	1		91	801	Q	20	65	0.0257406	3.17634	1		91	317	F	25	90	0.0266494	0.308785	1		91	152	D	20	0	0.0118126	Inf	1
		non-D	24	94							non-T	16	14							non-Q	5	52							non-F	10	11							non-D	71	22
92	364	H	6	5	0.019217	4.62699	1		92	665	S	16	14	0.0161472	2.83148	1		92	145	S	1	28	0.0271979	0.133617	1		92	153	D	5	3	0.0267702	5.35962	1		92	149	E	6	6	0.0118549	0.192182	1
		non-H	24	94							non-S	28	70							non-S	24	89							non-D	30	98							non-E	85	16
93	398	S	6	5	0.019217	4.62699	1		93	833	G	5	26	0.0165535	0.288505	1		93	283	N	1	27	0.0280578	0.140099	1		93	173	S	5	3	0.0267702	5.35962	1		93	853	A	17	10	0.012605	0.279534	1
		non-S	24	94							non-G	39	58							non-N	24	90							non-S	30	98							non-A	74	12
94	60	A	23	92	0.0194852	0.25345	1		94	671	N	27	69	0.0170765	0.348459	1		94	99	D	12	29	0.028226	2.77788	1		94	304	R	30	98	0.0267702	0.18658	1		94	8	P	28	1	0.0126493	9.21603	1
		non-A	7	7							non-N	17	15							non-D	13	88							non-R	5	3							non-P	63	21
95	618	T	7	7	0.0194852	3.94556	1		95	832	I	8	33	0.0170834	0.346169	1		95	139	L	2	0	0.029967	Inf	1		95	317	L	5	3	0.0267702	5.35962	1		95	155	K	63	21	0.0126493	0.108507	1
		non-T	23	92							non-I	36	51							non-L	23	117							non-L	30	98							non-K	28	1
96	99	N	11	62	0.0197789	0.348489	1		96	166	K	9	5	0.0176282	4.01352	1		96	148	H	2	0	0.029967	Inf	1		96	386	D	5	3	0.0267702	5.35962	1		96	8	R	2	4	0.012834	0.104256	1
		non-N	19	37							non-K	35	79							non-H	23	117							non-D	30	98							non-R	89	18
97	68	I	9	11	0.0198544	3.3885	1		97	405	E	5	1	0.0181215	10.4431	1		97	188	E	2	0	0.029967	Inf	1		97	397	E	5	3	0.0267702	5.35962	1		97	290	Q	2	4	0.012834	0.104256	1
		non-I	21	88							non-E	39	83							non-E	23	117							non-E	30	98							non-Q	89	18
98	240	K	7	47	0.0210162	0.339437	1		98	781	G	5	1	0.0181215	10.4431	1		98	201	T	2	0	0.029967	Inf	1		98	585	R	30	98	0.0267702	0.18658	1		98	319	A	52	19	0.0131758	0.21303	1
		non-K	23	52							non-G	39	83							non-T	23	117							non-R	5	3							non-A	39	3
99	620	S	0	15	0.0214547	0	1		99	407	N	12	8	0.0189292	3.52312	1		99	203	Q	23	117	0.029967	0	1		99	461	N	19	33	0.027651	2.42992	1		99	809	N	39	3	0.0131758	4.69418	1
		non-S	30	84							non-N	32	76							non-Q	2	0							non-N	16	68							non-N	52	19
100	352	Q	2	27	0.0228362	0.192305	1		100	781	T	9	35	0.0190602	0.362777	1		100	224	A	23	117	0.029967	0	1		100	333	I	26	53	0.0290964	2.59853	1		100	815	V	4	5	0.0134294	0.160093	1
		non-Q	28	72							non-T	35	49							non-A	2	0							non-I	9	48							non-V	87	17
*Odds ratio below 0.
